# Supplementary material for: The Glass Half Empty: How Emotional Exhaustion Affects the State-Trait Discrepancy in Self-Reports of Teaching Emotions
Source: PLoS One. 2015 Sep 14;10(9):e0137441. doi: 10.1371/journal.pone.0137441 (PMC4569532; doi:10.1371/journal.pone.0137441)
Supplement: S1 File — This zipped folder contains two SPSS files with the original datasets of the study (S1_L1.sav for state data and S1_L2.sav for trait data). (ZIP) [file pone.0137441.s001.zip]

Archive with 2 entries (2 files):
- S2_L1.sav
- S2_L2.sav
